# Supplementary material for: Early prediction of severe autoimmune encephalitis: development and validation of a model incorporating readily available lactate dehydrogenase
Source: Front Immunol. 2026 Jul 9;17:1800767. doi: 10.3389/fimmu.2026.1800767 (PMC13391867; doi:10.3389/fimmu.2026.1800767)
Supplement: Supplementary file 2 [file DataSheet1.xlsx]

## Sheet: Antibody_Subgroup_Baseline_Fina
Table S1. Demographic and Clinical Characteristics of Patients with Autoimmune Encephalitis Across Different Antibody Subgroups.
Characteristics	Anti-NMDAR (n=97)	Anti-LGI1 (n=54)	Anti-MOG (n=5)	Anti-GFAP (n=12)	Anti-GAD65 (n=14)	GABAergic (n=21)	Seronegative (n=84)	Other (n=12)
Severe (mean (SD))	0.289 (0.455)	0.130 (0.339)	0.200 (0.447)	0.083 (0.289)	0.071 (0.267)	0.190 (0.402)	0.274 (0.449)	0.083 (0.289)
Relapse (mean (SD))	0.381 (0.488)	0.278 (0.452)	0.200 (0.447)	0.000 (0.000)	0.500 (0.519)	0.143 (0.359)	0.274 (0.449)	0.083 (0.289)
mRS (mean (SD))	3.031 (1.262)	2.611 (1.036)	2.400 (0.894)	2.250 (1.055)	2.500 (0.855)	3.000 (0.894)	2.964 (1.236)	2.500 (0.905)
Age (mean (SD))	2.206 (0.957)	3.407 (0.687)	2.400 (1.140)	2.417 (0.793)	2.786 (0.893)	3.810 (0.402)	2.750 (1.160)	3.333 (0.651)
Gender = 1 (%)	53 (54.639)	29 (53.704)	4 (80.000)	5 (41.667)	6 (42.857)	18 (85.714)	40 (47.619)	7 (58.333)
Cancer_History = 1 (%)	8 (8.247)	2 (3.704)	0 (0.000)	0 (0.000)	2 (14.286)	2 (9.524)	4 (4.762)	1 (8.333)
Thyroid_Dysfunction = 1 (%)	30 (30.928)	16 (29.630)	2 (40.000)	3 (25.000)	7 (50.000)	2 (9.524)	28 (33.333)	5 (41.667)
Hypertension = 1 (%)	8 (8.247)	25 (46.296)	1 (20.000)	3 (25.000)	1 (7.143)	10 (47.619)	19 (22.619)	7 (58.333)
Diabetes = 1 (%)	5 (5.155)	11 (20.370)	0 (0.000)	0 (0.000)	7 (50.000)	3 (14.286)	17 (20.238)	1 (8.333)
HPI = 1 (%)	32 (32.990)	18 (33.333)	3 (60.000)	7 (58.333)	0 (0.000)	8 (38.095)	34 (40.476)	3 (25.000)
EBV = 1 (%)	16 (16.495)	8 (14.815)	4 (80.000)	5 (41.667)	3 (21.429)	3 (14.286)	22 (26.190)	3 (25.000)
MBA = 1 (%)	43 (44.330)	26 (48.148)	1 (20.000)	1 (8.333)	1 (7.143)	9 (42.857)	35 (41.667)	6 (50.000)
Cognitive_Impairment = 1 (%)	37 (38.144)	31 (57.407)	1 (20.000)	0 (0.000)	3 (21.429)	15 (71.429)	33 (39.286)	6 (50.000)
Seizures = 1 (%)	50 (51.546)	39 (72.222)	1 (20.000)	4 (33.333)	11 (78.571)	15 (71.429)	46 (54.762)	2 (16.667)
Consciousness_imp = 1 (%)	39 (40.206)	19 (35.185)	0 (0.000)	5 (41.667)	3 (21.429)	8 (38.095)	25 (29.762)	2 (16.667)
OND = 1 (%)	42 (43.299)	23 (42.593)	3 (60.000)	5 (41.667)	5 (35.714)	5 (23.810)	34 (40.476)	7 (58.333)
Sleep_Disturbance = 1 (%)	14 (14.433)	10 (18.519)	0 (0.000)	2 (16.667)	0 (0.000)	3 (14.286)	15 (17.857)	4 (33.333)
Fever = 1 (%)	32 (32.990)	12 (22.222)	3 (60.000)	10 (83.333)	0 (0.000)	6 (28.571)	30 (35.714)	2 (16.667)
Mixed_Neuropsychiatric_Type = 1 (%)	36 (37.113)	26 (48.148)	1 (20.000)	1 (8.333)	2 (14.286)	8 (38.095)	30 (35.714)	6 (50.000)
Brain_MRI = 1 (%)	40 (41.237)	36 (66.667)	4 (80.000)	6 (50.000)	7 (50.000)	11 (52.381)	41 (48.810)	8 (66.667)
EEG (mean (SD))	0.721 (0.452)	0.921 (0.273)	0.667 (0.577)	1.000 (NA)	0.857 (0.378)	0.643 (0.497)	0.796 (0.407)	0.500 (0.548)
Serum_Antibody_Titer (mean (SD))	48.098 (82.549)	315.000 (428.541)	120.667 (172.978)	54.800 (42.228)	202.444 (137.782)	112.000 (106.066)	36.667 (55.076)	184.444 (321.446)
CSF_Antibody_Titer (mean (SD))	28.615 (36.815)	79.368 (203.928)	NaN (NA)	37.000 (54.745)	114.000 (106.275)	63.000 (82.598)	258.800 (494.343)	24.000 (12.166)
CRP (mean (SD))	13.369 (28.615)	5.586 (8.858)	9.300 (12.314)	13.616 (39.273)	3.605 (3.031)	24.474 (39.406)	18.711 (32.927)	6.372 (8.335)
LDH (mean (SD))	224.547 (97.284)	196.174 (52.305)	210.400 (120.211)	233.200 (113.910)	179.000 (50.331)	223.611 (66.579)	219.247 (91.679)	186.833 (42.627)
Autoantibodies (mean (SD))	0.480 (0.505)	0.600 (0.500)	0.000 (0.000)	0.000 (0.000)	0.333 (0.516)	0.167 (0.408)	0.553 (0.503)	0.400 (0.548)
Cytokines (mean (SD))	0.867 (0.352)	0.714 (0.488)	0.000 (NA)	0.000 (NA)	0.500 (0.707)	0.800 (0.447)	0.538 (0.519)	NaN (NA)
CD45 (mean (SD))	1859.844 (958.352)	1468.818 (767.083)	1525.000 (250.316)	2265.000 (NA)	1576.833 (636.068)	2234.000 (NA)	1690.000 (881.466)	1272.667 (284.235)
CD3 (mean (SD))	74.093 (11.260)	70.698 (10.320)	62.110 (19.318)	70.300 (2.814)	79.726 (10.128)	54.400 (NA)	75.692 (11.918)	69.503 (5.341)
CD38 (mean (SD))	39.078 (10.355)	35.089 (10.696)	30.235 (10.981)	39.885 (14.814)	45.716 (10.882)	38.890 (NA)	43.097 (7.495)	42.315 (8.252)
CD37 (mean (SD))	32.042 (9.225)	30.697 (6.867)	28.415 (10.317)	24.930 (5.827)	31.544 (6.939)	14.330 (NA)	29.843 (10.593)	25.835 (18.335)
CD4 (mean (SD))	1.951 (3.776)	1.292 (0.518)	1.330 (0.382)	1.715 (0.997)	1.570 (0.733)	2.720 (NA)	1.645 (0.793)	2.340 (1.980)
CD19 (mean (SD))	15.161 (10.813)	14.083 (10.395)	27.235 (16.087)	20.090 (2.150)	6.600 (7.768)	14.520 (NA)	10.377 (6.359)	13.677 (10.976)
CD16 (mean (SD))	9.754 (6.041)	14.938 (12.159)	9.915 (2.425)	5.980 (NA)	13.097 (7.690)	30.800 (NA)	13.313 (10.006)	13.390 (6.293)
IgG (mean (SD))	16.999 (9.552)	16.203 (7.043)	10.800 (NA)	9.430 (2.788)	17.346 (13.635)	14.864 (5.313)	15.609 (7.968)	12.358 (2.367)
IgA (mean (SD))	2.049 (0.874)	2.628 (0.875)	2.510 (NA)	2.584 (2.048)	1.948 (1.035)	2.311 (0.519)	2.120 (0.963)	2.443 (0.810)
IgM (mean (SD))	0.992 (0.495)	0.778 (0.510)	0.250 (NA)	0.830 (0.234)	0.859 (0.477)	0.723 (0.183)	1.039 (0.530)	0.833 (0.570)
C3 (mean (SD))	0.909 (0.197)	0.882 (0.215)	0.810 (NA)	0.910 (0.270)	0.757 (0.085)	0.964 (0.266)	0.897 (0.211)	0.984 (0.123)
C4 (mean (SD))	0.219 (0.103)	0.228 (0.091)	0.300 (NA)	0.305 (0.079)	0.157 (0.071)	0.226 (0.057)	0.229 (0.090)	0.248 (0.080)
WBC_csf (mean (SD))	41.434 (72.516)	2.975 (2.465)	14.250 (12.527)	164.455 (122.814)	2.333 (3.143)	78.389 (232.469)	27.159 (77.180)	77.700 (164.855)
Cl_csf (mean (SD))	124.567 (5.543)	121.470 (5.060)	126.925 (3.882)	118.000 (7.782)	124.392 (2.212)	123.316 (6.339)	125.277 (4.952)	122.400 (4.374)
Pro_csf (mean (SD))	0.640 (0.845)	0.534 (0.662)	0.392 (0.201)	1.252 (0.740)	0.320 (0.180)	0.726 (0.884)	0.776 (0.847)	0.683 (0.596)
Glu_csf (mean (SD))	3.563 (1.073)	4.167 (1.142)	3.285 (0.661)	2.761 (0.722)	5.840 (3.031)	3.919 (1.654)	3.648 (1.105)	4.061 (1.218)
First_line_Treatment = 1 (%)	91 (93.814)	44 (81.481)	3 (60.000)	8 (66.667)	12 (85.714)	18 (85.714)	60 (71.429)	7 (58.333)
Second_line_Treatment = 1 (%)	13 (13.402)	5 (9.259)	1 (20.000)	1 (8.333)	3 (21.429)	1 (4.762)	8 (9.524)	1 (8.333)
Combination_Therapy = 1 (%)	13 (13.402)	5 (9.259)	1 (20.000)	1 (8.333)	3 (21.429)	1 (4.762)	7 (8.333)	1 (8.333)
Notes: * Continuous variables are presented as mean (standard deviation, SD). Categorical variables are presented as frequencies (percentages). * Categorical variables are presented as frequencies (percentages). * Abbreviations: mRS, modified Rankin Scale; HPI, history of present illness; EBV, Epstein-Barr virus infection; MBA, movement behavior abnormalities; OND, other neurological diseases; CR…
