# Supplementary material for: Early prediction of severe autoimmune encephalitis: development and validation of a model incorporating readily available lactate dehydrogenase
Source: Front Immunol. 2026 Jul 9;17:1800767. doi: 10.3389/fimmu.2026.1800767 (PMC13391867; doi:10.3389/fimmu.2026.1800767)
Supplement: Supplementary file 3 [file DataSheet2.xlsx]

## Sheet: Supplementary Table 2. Viral En
Table S2. Demographic, Clinical, and Laboratory Characteristics of the Viral Encephalitis Cohort (n = 243)
Characteristics	VE Patients (n = 243)
Age (mean (SD))	2.65 (1.03)
mRS (mean (SD))	1.85 (1.09)
Gender = 1 (%)	118 (48.6)
Pathogen_Type (%)
EBV	32 (13.2)
Etiologically negative	173 (71.2)
HSV	33 (13.6)
Other Viruses	5 (2.1)
Cancer_History = 1 (%)	13 (5.3)
Thyroid_Dysfunction = 1 (%)	62 (25.5)
Hypertension = 1 (%)	74 (30.5)
Diabetes = 1 (%)	34 (14.0)
HPI = 1 (%)	95 (39.1)
MBA = 1 (%)	68 (28.0)
Cognitive_Impairment = 1 (%)	89 (36.6)
Seizures = 1 (%)	64 (26.3)
Consciousness_imp = 1 (%)	65 (26.7)
OND = 1 (%)	103 (42.4)
Sleep_Disturbance = 1 (%)	32 (13.2)
Fever = 1 (%)	83 (34.7)
Mixed_Neuropsychiatric_Type = 1 (%)	96 (39.5)
CRP (median [IQR])	3.00 [1.26, 12.00]
LDH (median [IQR])	179.00 [157.50, 219.50]
WBC_csf (median [IQR])	7.00 [2.00, 27.00]
Cl_csf (median [IQR])	124.70 [121.40, 126.70]
Pro_csf (median [IQR])	0.45 [0.30, 1.04]
Glu_csf (median [IQR])	3.48 [2.97, 4.29]
Notes: * Continuous variables are presented as mean (standard deviation, SD) for normally distributed data, and as median [interquartile range, IQR] for non-normally distributed data. * Categorical variables are presented as frequencies (percentages). * Abbreviations: VE, viral encephalitis; mRS, modified Rankin Scale; HPI, history of present illness; MBA, movement behavior abnormalities; OND, ot…
