# Supplementary material for: Early prediction of severe autoimmune encephalitis: development and validation of a model incorporating readily available lactate dehydrogenase
Source: Front Immunol. 2026 Jul 9;17:1800767. doi: 10.3389/fimmu.2026.1800767 (PMC13391867; doi:10.3389/fimmu.2026.1800767)
Supplement: Supplementary file 4 [file DataSheet3.xlsx]

## Sheet: AE_vs_VE_Full_Comparison
Table S3. Baseline Clinical Profiles and Statistical Comparability of the AE and VE Cohorts.
Characteristics	AE Patients (n=299)	VE Patients (n=243)	P Value
Age (mean (SD))	2.77 (1.06)	2.65 (1.03)	0.172
WBC_csf (median [IQR])	6.00 [2.00, 19.00]	7.00 [2.00, 27.00]	0.512
Pro_csf (median [IQR])	0.43 [0.30, 0.66]	0.45 [0.30, 1.04]	0.051
Glu_csf (mean (SD))	3.81 (1.39)	3.72 (1.67)	0.561
Cl_csf (mean (SD))	123.80 (5.56)	123.21 (9.36)	0.408
CRP (median [IQR])	3.00 [1.40, 9.95]	3.00 [1.26, 12.00]	0.773
LDH (median [IQR])	186.50 [159.00, 240.50]	179.00 [157.50, 219.50]	0.045
Gender = 1 (%)	162 (54.2)	118 (48.6)	0.196
Hypertension = 1 (%)	74 (24.7)	74 (30.5)	0.147
Diabetes = 1 (%)	44 (14.7)	34 (14.0)	0.902
Cancer_History = 1 (%)	19 (6.4)	13 (5.3)	0.715
HPI = 1 (%)	105 (35.1)	95 (39.1)	0.371
Fever = 1 (%)	95 (31.8)	83 (34.7)	0.519
Seizures = 1 (%)	119 (39.8)	64 (26.3)	0.001
Cognitive_Impairment = 1 (%)	126 (42.1)	89 (36.6)	0.217
Consciousness_imp = 1 (%)	101 (33.8)	65 (26.7)	0.092
Notes: * Continuous variables are presented as mean (standard deviation, SD) or median [interquartile range, IQR], as indicated. * Categorical variables are presented as frequencies (percentages). * Statistical Analysis: P values were calculated using the Student's t-test or Mann-Whitney U test for continuous variables, and the Chi-square test or Fisher's exact test for categorical variables.P<0.…
