# Supplementary material for: Early prediction of severe autoimmune encephalitis: development and validation of a model incorporating readily available lactate dehydrogenase
Source: Front Immunol. 2026 Jul 9;17:1800767. doi: 10.3389/fimmu.2026.1800767 (PMC13391867; doi:10.3389/fimmu.2026.1800767)
Supplement: Supplementary file 5 [file DataSheet4.xlsx]

## Sheet: Table S4. Stepwise forward sele
Table S4. Stepwise forward selection based on AIC
Step	Model variables	AIC	Accuracy	Sensitivity	Specificity
Full model	Age + Gender + Pro-csf + CRP + LDH + HPI + Consciousness_imp + Fever	197.42	0.87	0.576	0.953
Stepwise model	LDH + HPI + Consciousness_imp	190.03	0.866	0.561	0.953
Note: * AIC, Akaike Information Criterion. Lower AIC values indicate a better model fit. Stepwise selection was performed to optimize model parsimony and reduce overfitting.
