# Supplementary material for: Early prediction of severe autoimmune encephalitis: development and validation of a model incorporating readily available lactate dehydrogenase
Source: Front Immunol. 2026 Jul 9;17:1800767. doi: 10.3389/fimmu.2026.1800767 (PMC13391867; doi:10.3389/fimmu.2026.1800767)
Supplement: Supplementary file 6 [file DataSheet5.xlsx]

## Sheet: Table S5. Variance inflation fa
Table S5. Variance inflation factor (VIF)
Variable	VIF
Age	1.07
Gender	1.06
Pro-csf	1.11
CRP	1.12
LDH	1.05
HPI	1.78
Consciousness_imp	1.01
Fever	1.66
Note: * Note: VIF, variance inflation factor. All VIF values were below 2.0, suggesting low collinearity among predictors and supporting the stability of the multivariable regression model.
