# Supplementary material for: Early prediction of severe autoimmune encephalitis: development and validation of a model incorporating readily available lactate dehydrogenase
Source: Front Immunol. 2026 Jul 9;17:1800767. doi: 10.3389/fimmu.2026.1800767 (PMC13391867; doi:10.3389/fimmu.2026.1800767)
Supplement: Supplementary file 7 [file DataSheet6.xlsx]

## Sheet: Table S6. Missing data pattern,
Table S6. Missing data pattern, imputation strategy, and inclusion in model development
Variable	Missing n (%)	Imputation method	Entered candidate pool	Included in final model
Age	0 (0.0)	Not required	Yes	Yes
Gender	0 (0.0)	Not required	Yes	No
Pro-csf	57 (19.1)	Median imputation	Yes	No
CRP	36 (12.0)	MICE	Yes	Yes
LDH	31 (10.4)	MICE	Yes	Yes
HPI	0 (0.0)	Not required	Yes	Yes
Impaired consciousness	0 (0.0)	Not required	Yes	Yes
Fever	0 (0.0)	Not required	Yes	No
WBC-csf	59 (19.7)	Median imputation	No	No
Cl-csf	58 (19.4)	Median imputation	No	No
Glu-csf	58 (19.4)	Median imputation	No	No
Cancer history	0 (0.0)	Not required	No	No
Thyroid dysfunction	0 (0.0)	Not required	No	No
Hypertension	0 (0.0)	Not required	No	No
Diabetes	0 (0.0)	Not required	No	No
EBV	0 (0.0)	Not required	No	No
MBA	0 (0.0)	Not required	No	No
Cognitive impairment	0 (0.0)	Not required	No	No
Seizures	0 (0.0)	Not required	No	No
OND	0 (0.0)	Not required	No	No
Sleep disturbance	0 (0.0)	Not required	No	No
Mixed neuropsychiatric type	0 (0.0)	Not required	No	No
Brain MRI abnormality	0 (0.0)	Not required	No	No
First-line treatment	0 (0.0)	Not required	No	No
Second-line treatment	0 (0.0)	Not required	No	No
Combination therapy	0 (0.0)	Not required	No	No
Note: Variables included in the final prediction model were Age, CRP, LDH, HPI, and impaired consciousness. Variables with missing data were imputed before analysis according to the predefined strategy described in the Methods section. Variables with substantial missingness (e.g., WBC-csf, Cl-csf, Glu-csf, and Pro-csf) were not retained in the final prediction model. Therefore, their imputation h…
